# Supplementary material for: Post-conversion targeted capture of modified cytosines in mammalian and plant genomes
Source: Nucleic Acids Res. 2015 Mar 26;43(12):e81. doi: 10.1093/nar/gkv244 (PMC4499119; doi:10.1093/nar/gkv244)
Supplement: SUPPLEMENTARY DATA [file supp_gkv244_nar-03338-met-k-2014-File007.xlsx]

## Sheet: S1_PerformanceMetrics
Species	Sample	Design identifier	Target size/Mb	Total mapped reads	% Duplicate reads	% On target reads	Fold enrichment	Mean Coverage Depth	Median Coverage Depth	% Conversion efficiency	%CG methylation in target regions	%CHG methylation in target regions	%CHH methylation in target regions	Experimental notes
Human	IMR90	130912_HG19_CpGiant_4M_EPI	80.3	56625796	20.37	70.35	25.4771	32.362	27	99.75	39.1	0.3	0.3	IMR90-rep1; all reads
	IMR90	130912_HG19_CpGiant_4M_EPI	80.3	62166820	23.48	71.54	26.0188	34.642	30	99.74	39.1	0.3	0.3	IMR90-rep2; all reads
	NA12878	130912_HG19_CpGiant_4M_EPI	80.3	51738216	5.56	72.62	26.1448	37.296	31	99.78	33.8	0.2	0.2	NA12878-rep1; all reads
	NA12878	130912_HG19_CpGiant_4M_EPI	80.3	55646860	6.39	74.69	27.0388	40.879	33	99.77	33.8	0.2	0.2	NA12878-rep2; all reads
	NA19240	130912_HG19_CpGiant_4M_EPI	80.3	57657578	8.18	73.53	26.7781	40.624	33	99.77	37.4	0.2	0.2	NA19240-rep1; all reads
	NA19240	130912_HG19_CpGiant_4M_EPI	80.3	64280104	9.54	74.28	27.0906	45.03	37	99.76	37.5	0.3	0.2	NA19240-rep2; all reads
	IMR90	130912_HG19_Methyl_alt_EPI_capture_targets	99.5	54054504	15.65	68.9	20.2675	27.258	26	99.79	41.62	0.3	0.3	IMR90-rep1; all reads
	IMR90	130912_HG19_Methyl_alt_EPI_capture_targets	99.5	55918884	11.39	65.07	19.2206	28.037	27	99.78	41.27	0.3	0.2	IMR90-rep2; all reads
	NA12762	130912_HG19_Methyl_alt_EPI_capture_targets	99.5	52042152	6.58	69.79	20.6186	30.134	27	99.84	34.33	0.2	0.2	NA12762-rep1; all reads
	NA12762	130912_HG19_Methyl_alt_EPI_capture_targets	99.5	54164056	5.99	65.71	19.3746	29.726	27	99.84	35.01	0.2	0.2	NA12762-rep2; all reads
	NA12878	130912_HG19_Methyl_alt_EPI_capture_targets	99.5	119614576	12.71	69.38	20.3267	65.032	62	99.78	36.87	0.3	0.2	NA12878-rep1; all reads
	NA12878	130912_HG19_Methyl_alt_EPI_capture_targets	99.5	131770808	12.21	70.6	20.8781	72.239	70	99.79	35.5	0.2	0.2	NA12878-rep2; all reads
	NA12762	130912_HG19_JG_188_EPI_capture_targets	2.8	46366206	9.72	16.83	181.105	203.041	195	99.81	48.1	0.2	0.2	NA12762-rep1; all reads
	NA12762	130912_HG19_JG_188_EPI_capture_targets	2.8	45597772	8.74	15.73	169.034	190.259	179	99.81	49.5	0.2	0.2	NA12762-rep2; all reads
	NA12762	130912_HG19_JG_188_EPI_capture_targets	2.8	50999004	9.66	21.47	231.523	286.195	271	99.81	46.7	0.2	0.2	NA12762-rep3; all reads
	NA12762	130912_HG19_JG_188_EPI_capture_targets	2.8	49147080	10.16	19.12	206.039	245.306	236	99.81	46.9	0.2	0.2	NA12762-rep4; all reads
	NA12762	130912_HG19_JG_188_EPI_capture_targets	2.8	10655592	2.8	20.5	221.382	61.281	58	99.81	46.7	0.2	0.2	NA12762-rep1; sampled to 12M quality filtered reads
	NA12762	130912_HG19_JG_188_EPI_capture_targets	2.8	10607336	2.53	18.97	204.375	57.017	53	99.81	48.3	0.2	0.2	NA12762-rep2; sampled to 12M quality filtered reads
	NA12762	130912_HG19_JG_188_EPI_capture_targets	2.8	10711228	2.49	25.02	270.418	75.666	70	99.81	45.5	0.2	0.2	NA12762-rep3; sampled to 12M quality filtered reads
	NA12762	130912_HG19_JG_188_EPI_capture_targets	2.8	10624866	2.75	22.88	247.229	68.735	65	99.81	45.4	0.2	0.2	NA12762-rep4; sampled to 12M quality filtered reads
	NA04671	130912_HG19_JG_188_EPI_capture_targets	2.8	4761496	5.89	51.39	560.603	68.01	66	99.46	52.4	0.6	0.5	NA04671-rep1; all reads; MiSeq 100 bp paired end
	NA04671	130912_HG19_JG_188_EPI_capture_targets	2.8	4037652	5.21	51.4	560.859	58.087	56	99.53	51.9	0.6	0.5	NA04671-rep2; all reads; MiSeq 100 bp paired end
	NA04671	130912_HG19_JG_188_EPI_capture_targets	2.8	5139234	7.11	45.76	500.262	63.726	62	99.55	52.9	0.6	0.6	NA04671-rep3; all reads; MiSeq 100 bp paired end
	NA04671	130912_HG19_JG_188_EPI_capture_targets	2.8	4340556	6.14	45.98	502.667	54.641	53	99.39	52.2	0.6	0.6	NA04671-rep4; all reads; MiSeq 100 bp paired end
	NA04671	130912_HG19_JG_188_EPI_capture_targets	2.8	3310180	4.21	52.08	568.265	48.781	47	99.43	52.4	0.6	0.5	NA04671-rep1; sampled to 3.6M quality filtered reads; MiSeq 100 bp paired end
	NA04671	130912_HG19_JG_188_EPI_capture_targets	2.8	3300798	4.34	51.76	564.844	48.261	47	99.52	51.8	0.6	0.5	NA04671-rep2; sampled to 3.6M quality filtered reads; MiSeq 100 bp paired end
	NA04671	130912_HG19_JG_188_EPI_capture_targets	2.8	3300228	4.78	46.8	511.768	42.909	41	99.53	52.8	0.6	0.6	NA04671-rep3; sampled to 3.6M quality filtered reads; MiSeq 100 bp paired end
	NA04671	130912_HG19_JG_188_EPI_capture_targets	2.8	3291000	4.79	46.62	509.665	42.605	41	99.31	52.2	0.6	0.6	NA04671-rep4; sampled to 3.6M quality filtered reads; MiSeq 100 bp paired end
	IMR90-1	(Agilent Methyl-seq kit)	84	150862054	62.25	86.43	26.8745	44.96	39	99.13	42.86	0.6	0.6	IMR90-rep1; sampled to 160M quality filtered reads; HiSeq 100 bp paired end
	IMR90-2	(Agilent Methyl-seq kit)	84	150821936	57.35	85.75	26.6623	50.46	44	99.3	42.33	0.6	0.5	IMR90-rep2; sampled to 160M quality filtered reads; HiSeq 100 bp paired end
	IMR90-3	(Agilent Methyl-seq kit)	84	152583358	63.18	86.83	27.0737	44.334	38	99.33	42.6	0.6	0.5	IMR90-rep3; sampled to 160M quality filtered reads; HiSeq 100 bp paired end
	NA12762-1	(Agilent Methyl-seq kit)	84	151446646	55.89	85.45	26.4387	52.279	45	99.27	41.65	0.6	0.5	NA12762-rep1; sampled to 160M quality filtered reads; HiSeq 100 bp paired end
	NA12762-2	(Agilent Methyl-seq kit)	84	150538438	60.75	84.61	26.0887	46.051	39	99.27	41.47	0.6	0.6	NA12762-rep2; sampled to 160M quality filtered reads; HiSeq 100 bp paired end
	NA12762-3	(Agilent Methyl-seq kit)	84	150361666	61.09	84.2	25.8765	45.401	39	99.26	41.55	0.6	0.6	NA12762-rep3; sampled to 160M quality filtered reads; HiSeq 100 bp paired end
	NA12878-1	(Agilent Methyl-seq kit)	84	151604340	55.93	85.63	26.4978	52.573	45	99.27	37.56	0.6	0.6	NA12878-rep1; sampled to 160M quality filtered reads; HiSeq 100 bp paired end
	NA12878-2	(Agilent Methyl-seq kit)	84	151244324	60.3	85.44	26.4338	47.087	40	99.23	37.62	0.6	0.6	NA12878-rep2; sampled to 160M quality filtered reads; HiSeq 100 bp paired end
	NA12878-3	(Agilent Methyl-seq kit)	84	149668248	66.34	84.25	26.1018	38.638	33	99.26	37.4	0.6	0.6	NA12878-rep3; sampled to 160M quality filtered reads; HiSeq 100 bp paired end
Mouse	E14	131216_MM10_JG_EPI_capture_targets	2.4	33695048	7.69	56.72	61.9089	39.747	24	98.95	7.2	0.94	0.86	E14 (BS-seq) -rep1
	E14	131216_MM10_JG_EPI_capture_targets	2.4	22143868	20.15	43.27	46.937	46.767	28	97.61	8.23	1.73	1.68	E14 (BS-seq) -rep2
	E14	131216_MM10_JG_EPI_capture_targets	2.4	33985182	20.03	46.22	50.4409	49.679	36	97.86	2.67	2.14	2.07	E14 (TAB-seq)
Maize	B73	130916_Maize_NS_EPI_capture_targets	4.6	2553613	1.6515	24.651	109.338	28.3705	27.1	99.814	67.9	49.7	14.3	B73_rep1; MiSeq 100 bp paired end
	B73	130916_Maize_NS_EPI_capture_targets	4.6	2158881	2.1897	26.3901	117.053	25.7429	24.4	99.8252	67.8044	49.313	14.3031	B73_rep2; MiSeq 100 bp paired end
	B73	130916_Maize_NS_EPI_capture_targets	4.6	2471879	2.7541	26.1231	115.868	29.2748	27.7303	99.8321	67.64	49.2782	14.0321	B73_rep3; MiSeq 100 bp paired end
	Mo17	130916_Maize_NS_EPI_capture_targets	4.6	1975256	1.7991	29.0781	128.993	26.4699	24.1	99.7215	64.4	46.2	15.1	Mo17_rep1; MiSeq 100 bp paired end
	Mo17	130916_Maize_NS_EPI_capture_targets	4.6	1810108	2.2725	38.0088	168.61	31.5673	28.8	99.8426	62.5718	44.287	14.475	Mo17_rep2; MiSeq 100 bp paired end
	B73XMo17	130916_Maize_NS_EPI_capture_targets	4.6	2094092	3.9714	30.899	137.058	29.2042	28.5	99.8576	62.9	44.1	12.6	B73XMo17_rep1; MiSeq 100 bp paired end
	B73XMo17	130916_Maize_NS_EPI_capture_targets	4.6	2719571	7.4644	57.1615	253.498	104.76	98.475	99.3664	59.8946	44.507	16.5523	B73XMo17_rep2; MiSeq 150 bp paired end
	B73XMo17	130916_Maize_NS_EPI_capture_targets	4.6	3070334	8.9892	53.4913	237.222	110.337	104.867	99.8306	58.7854	43.4916	15.7646	B73XMo17_rep3; MiSeq 150 bp paired end
			MEAN		17.7377	54.1536	165.713	63.3642	57.9994	99.5296
			MEDIAN		7.935	52.7856	85.6236	46.409	39.5	99.755

## Sheet: S2_ExomeSeq_performance
	Illumina PE
Total reads aligned	37832835
Total data aligned (Gbp)	2.84
Reads on target (%)	78
Duplicate reads (%)	8.3
Mean coverage (X)	52
Median coverage (X)	40
Targets hit (%)	99.6
Bases ≥1× Coverage (%)	98.9
Bases ≥10× Coverage (%)	90.8
Bases ≥20× Coverage (%)	76.9
From	Bainbridge MN, Wang M, Burgess DL, Kovar C, Rodesch MJ, D'Ascenzo M, Kitzman
	J, Wu YQ, Newsham I, Richmond TA, Jeddeloh JA, Muzny D, Albert TJ, Gibbs RA.
	Whole exome capture in solution with 3 Gbp of data.
	Genome Biol. 2010;11(6):R62. doi: 10.1186/gb-2010-11-6-r62. Epub 2010 Jun 17.
	PubMed PMID: 20565776; PubMedCentral PMCID: PMC2911110.

## Sheet: S3_MethylSeq
SAMPLE	GENOME SIZE	PRIMARY TARGET SIZE/bp	CAPTURE TARGET SIZE/bp	MEDIAN INSERT SIZE/bp	MEAN INSERT SIZE/bp	INPUT READS	HIGH QUALITY READS	PERCENT HIGH QUALITY READS	SAMPLED READS	TOTAL MAPPED READS	% MAPPED READS	PAIRED AND FILTERED READS	PCR DUPLICATION RATE	ALIGNED READS	% ON TARGET READS	MEAN DEPTH	MEDIAN DEPTH	% >1X	% >10X	% >20X	% >50X	% >100X	FOLD ENRICHMENT
NA12762_1	3101853243	84467490	83953759	161	177	401437536	317680252	79.1	176000000	164461470	93.4	120790882	25	120790882	90.3	113.3	92	0.989	0.956	0.909	0.739	0.461	29.3
NA12762_2	3101853243	84467490	83953759	179	194.2	206008076	176627794	85.7	176000000	163874275	93.1	98063386	38.5	98063386	88.3	88.9	73	0.989	0.948	0.889	0.669	0.345	28.3
NA12762_3	3101853243	84467490	83953759	170	183.8	372614708	307998188	82.7	176000000	163822379	93.1	86483826	45.7	86483826	89.9	80.3	66	0.989	0.943	0.876	0.63	0.293	29.1

## Sheet: S4_PCRdups
		All Reads				Sampled
SAMPLE	DESIGN	READ PAIRS EXAMINED	READ PAIR DUPLICATES	READ PAIR OPTICAL DUPLICATES	PERCENT DUPLICATION	READ PAIRS EXAMINED	READ PAIR DUPLICATES	READ PAIR OPTICAL DUPLICATES	PERCENT DUPLICATION	AVERAGE
IMR90-1	(Agilent Methyl-seq kit)	82650575	52259002	18788760	0.632288	7500000	1295974	231990	0.172797
IMR90-2	(Agilent Methyl-seq kit)	81296904	46871705	11709198	0.57655	7500000	1079999	138068	0.144	0.164245
IMR90-3	(Agilent Methyl-seq kit)	83790245	53518713	16072737	0.638722	7500000	1319538	182277	0.175938
NA12762-1	(Agilent Methyl-seq kit)	81713577	46866640	15766398	0.573548	7500000	1085938	196567	0.144792
NA12762-2	(Agilent Methyl-seq kit)	80668296	49238312	21971862	0.61038	7500000	1323637	329593	0.176485	0.166185
NA12762-3	(Agilent Methyl-seq kit)	79692315	48020821	16809638	0.602578	7500000	1329591	229820	0.177279
NA12878-1	(Agilent Methyl-seq kit)	82073345	47289391	24927943	0.576185	7500000	1094329	354612	0.145911
NA12878-2	(Agilent Methyl-seq kit)	81922771	50296075	22507158	0.613945	7500000	1274810	321310	0.169975	0.175458
NA12878-3	(Agilent Methyl-seq kit)	79959945	52468064	21343874	0.656179	7500000	1578653	309212	0.210487
IMR90_1	130912_HG19_Methyl_alt_EPI_capture_targets	10347031	1902881	660357	0.183906	7500000	1146164	382727	0.152822
IMR90_2	130912_HG19_Methyl_alt_EPI_capture_targets	10048871	1410262	469884	0.14034	7500000	886711	286848	0.118228	0.120472
IMR90_3	130912_HG19_Methyl_alt_EPI_capture_targets	7559935	653619	206551	0.086458	7232942	653619	206551	0.090367
NA12762_1	130912_HG19_Methyl_alt_EPI_capture_targets	9737823	722641	371783	0.07421	7500000	498915	249857	0.066522
NA12762_2	130912_HG19_Methyl_alt_EPI_capture_targets	9566059	665161	346683	0.069533	7500000	477253	242312	0.063634	0.0646267
NA12762_3	130912_HG19_Methyl_alt_EPI_capture_targets	9496239	660053	351191	0.069507	7500000	477929	247635	0.063724
NA12878_1	130912_HG19_Methyl_alt_EPI_capture_targets	22366064	2952839	936246	0.132023	7500000	407998	121655	0.0544
NA12878_2	130912_HG19_Methyl_alt_EPI_capture_targets	24978041	3157592	992342	0.126415	7500000	338419	99705	0.045123	0.0490923
NA12878_3	130912_HG19_Methyl_alt_EPI_capture_targets	20613561	2282349	710005	0.110721	7500000	358155	106826	0.047754

## Sheet: S5_LowInput1
SAMPLE	INPUT DNA AMOUNT/µg	% MAPPED READS	PCR DUPLICATION RATE	% ON TARGET READS	MEAN DEPTH	MEDIAN DEPTH	% >1X	% >10X	% >20X	% >50X	% >100X
NA12762	0.75	91.32	11.12	69.93	57	56	91.1	82.9	76.5	55	15.8
NA12762	1	91.24	16.11	61.54	50	49	91.4	82.2	74.3	49.3	9.5
NA12762	2	91.63	8.73	67.97	55	58	92.3	84.8	79.2	56.9	10.2
NA12762	3	91.64	8.37	73.37	60	58	92	84	77.5	56.4	17.4
Capture design
130912_HG19_JG_188_EPI_capture_targets

## Sheet: S6_LowInput2
SAMPLE	INPUT DNA/ng	GENOME_SIZE	PRIMARY_TARGET_SIZE	CAPTURE_TARGET_SIZE	MEDIAN_INSERT_SIZE	MEAN_INSERT_SIZE	INPUT_READS	HIGH_QUALITY_READS	PCT_HQ_READS	SAMPLED_READS	TOTAL_MAPPED_READS	PCT_MAPPED_READS	PAIRED_AND_FILTERED_READS	OVERALL_DUPLICATE_RATE	WATSON_DUPLICATE_RATE	CRICK_DUPLICATE_RATE	ALIGNED_READS	PCT_ALIGNED_READS	ON_TARGET_READS	PCT_ON_TARGET_READS	ALIGNED_BASES	ON_TARGET_BASES	PCT_ON_TARGET_BASES	MEAN_DEPTH_OF_COVERAGE	MEDIAN_DEPTH_OF_COVERAGE	PCT_>1X	PCT_>10X	PCT_>20X	PCT_>50X	PCT_>100X	FOLD_ENRICHMENT	FOLD_80_PENALTY	CpG_POSITION_COV_BOTH	AVG_STRAND_BIAS	STDEV_STRAND_BIAS	MEDIAN_STRAND_BIAS	TOTAL_C_IN_CpG_CONTEXT	TOTAL_C_METHYLATED	PCT_C_METHYLATED	TOTAL_C_POS_METHYLATED	PCT_C_POS_METHYLATED	LAMBDA_Cs	LAMBDA_CONVERSION_EFFICIENCY	CHRM_Cs	CHRM_CONVERSION_EFFICIENCY
H0250_I0010_C18	10	3101853241	3192153	2802338	167	171.415	7340734	6619340	90.17	6619340	6070052	91.7	2176170	57.22	56.96	57.48	2176170	100	82529	3.79	219042952	8320514	3.8	2.562	1	51.712	6.794	0.46	0	0	40.796	?	52193	0.508	0.444	0.5	212843	47118	22.14	14888	24.17	482	25.1	27862	99.8
H0250_I0050_C15	50	3101853241	3192153	2802338	170	174.194	7258444	6545992	90.18	6545992	6028645	92.1	3687964	32.76	32.53	32.98	3687964	100	576213	15.62	371357813	58327792	15.71	17.99	18	90.525	73.711	46.346	0.312	0	169.818	2.99834	83261	0.498	0.188	0.5	1451151	328759	22.66	62135	38.23	312	99.68	28955	99.82
H0250_I0100_C14	100	3101853241	3192153	2802338	175	179.336	4890610	4439990	90.79	4439990	4106763	92.49	3049826	19.99	19.87	20.12	3049826	100	715950	23.48	307165558	72502691	23.6	22.377	23	90.594	77.801	58.068	2.24	0	255.783	2.79936	83140	0.497	0.189	0.5	1656698	414759	25.04	65913	40.61	561	100	14617	99.86
H0250_I0500_C12	500	3101853241	3192153	2802338	182	186.892	5181212	4715600	91.01	4715600	4369645	92.66	4023064	2.31	2.31	2.31	4023064	100	1128171	28.04	405303230	114190945	28.17	35.308	35	91.419	81.774	71.265	29.721	0.173	306.179	2.94722	83289	0.498	0.184	0.5	2525072	666877	26.41	71974	44.13	1139	99.91	15073	99.79
H0250_I1000_C09	1000	3101853241	3192153	2802338	204	209.979	3588276	3222836	89.82	3222836	2999091	93.06	2816454	1.06	1.04	1.08	2816454	100	701907	24.92	283649240	71172689	25.09	21.952	21	91.38	76.013	53.705	3.667	0	271.206	3.13597	83106	0.499	0.203	0.5	1544479	428373	27.74	65136	40.39	463	99.35	11594	99.75
H1000_I0010_C20	10	3101853241	3192153	2802338	168	172.39	6196076	5633404	90.92	5633404	5155032	91.51	1783034	58.46	58.04	58.88	1783034	100	59562	3.34	179521510	6014823	3.35	1.852	0	48.297	2.823	0.089	0	0	35.9762	?	50397	0.488	0.444	0.5	159294	32796	20.59	13355	22.61	312	0.32	25172	99.85
H1000_I0050_C17	50	3101853241	3192153	2802338	171	175.038	6319744	5747282	90.94	5747282	5285983	91.97	3577318	26.16	25.9	26.41	3577318	100	468635	13.1	360394652	47463722	13.17	14.641	15	90.131	68.469	32.053	0.01	0	142.383	2.93064	83142	0.497	0.193	0.5	1160920	266102	22.92	60394	37.39	114	99.12	21681	99.58
H1000_I0100_C16	100	3101853241	3192153	2802338	176	179.969	4778416	4362750	91.3	4362750	4027810	92.32	3240646	13.83	13.73	13.94	3240646	100	610276	18.83	326490699	61799498	18.93	19.082	19	90.466	74.974	49.329	0.436	0	205.17	2.72823	83166	0.498	0.197	0.5	1396053	354310	25.38	63923	39.57	384	99.74	14011	99.85
H1000_I0500_C14	500	3101853241	3192153	2802338	182	186.782	6177300	5570752	90.18	5570752	5158786	92.6	4706242	2.94	2.91	2.97	4706242	100	1578206	33.53	474007818	159785432	33.71	49.379	49	91.716	83.839	77.543	49.59	6.277	366.4	3.08619	83334	0.497	0.175	0.5	3627811	944874	26.05	77294	47.27	917	99.89	19344	99.25
H1000_I1000_C12	1000	3101853241	3192153	2802338	203	208.819	3893144	3478028	89.34	3478028	3225833	92.75	3028860	0.78	0.78	0.78	3028860	100	989863	32.68	304984714	100366393	32.91	30.957	30	91.778	80.467	67.043	21.21	0.033	356.027	3.09821	83222	0.496	0.188	0.5	2225745	606749	27.26	70242	43.14	1145	99.21	25189	99.24
Capture design
130912_HG19_JG_188_EPI_capture_targets

## Sheet: S7_PCRprimers
			Cytosine control	5-methylcytosine control	5-hydroxymethylcytosine control†
	Primers for amplification	Forward	CAGGGTCAAAATATGTATCAATGC	TTAAGAGCGTCACCTTCATGG	TCACTCATGGTTATGGCAGC
		Reverse	AGGTGGTACAAATTCTCTCATGC	GTTTTTCTGCGGGTTATTGC	GATGCTGAAGATCAGTTGGG
	Template		Unmethylated lambda DNA	Unmethylated lambda DNA	pUC 19
	Size (bp)		452	428	290
	†Yu M, Hon GC, Szulwach KE, Song CX, Jin P, Ren B, He C.
	Tet-assisted bisulfite sequencing of 5-hydroxymethylcytosine.
	Nat Protoc. 2012 Dec;7(12):2159-70. doi: 10.1038/nprot.2012.137.
	Epub 2012 Nov 29. PubMed PMID: 23196972; PubMed Central PMCID: PMC3641661
