# Supplementary material for: Post-conversion targeted capture of modified cytosines in mammalian and plant genomes
Source: Nucleic Acids Res. 2015 Mar 26;43(12):e81. doi: 10.1093/nar/gkv244 (PMC4499119; doi:10.1093/nar/gkv244)
Supplement: SUPPLEMENTARY DATA [file supp_gkv244_nar-03338-met-k-2014-File008.pl]

#!/usr/bin/perl -w

# Copyright (c) 2014
# University of Minnesota
# All Rights Reserved
#
# Authors: Qing Li, Nathan M. Springer
#
# Redistribution and use in source and binary forms, with or without modification, are permitted provided that the 
# following conditions are met:
#   o Redistributions of source code must retain the above copyright notice, this list of conditions and the following disclaimer.
#   o Redistributions in binary form must reproduce the above copyright notice, this list of conditions and the following 
#     disclaimer in the documentation and/or other materials provided with the distribution.
#   o Neither the name of the University of Minnesota nor the names of its contributors may be used to endorse or promote 
#     products derived from this software without specific prior written permission.
#
# THIS SOFTWARE IS PROVIDED BY THE COPYRIGHT HOLDERS AND CONTRIBUTORS "AS IS" AND ANY EXPRESS OR IMPLIED 
# WARRANTIES, INCLUDING, BUT NOT LIMITED TO, THE IMPLIED WARRANTIES OF MERCHANTABILITY AND FITNESS FOR A 
# PARTICULAR PURPOSE ARE DISCLAIMED. IN NO EVENT SHALL QING LI OR NATHAN M. SPRINGER,
# (OR UNIVERSITY OF MINNESOTA) BE LIABLE FOR ANY DIRECT, INDIRECT, INCIDENTAL, SPECIAL, EXEMPLARY, OR CONSEQUENTIAL 
# DAMAGES (INCLUDING, BUT NOT LIMITED TO, PROCUREMENT OF SUBSTITUTE GOODS OR SERVICES; LOSS OF USE, DATA, OR 
# PROFITS; OR BUSINESS INTERRUPTION) HOWEVER CAUSED AND ON ANY THEORY OF LIABILITY, WHETHER IN CONTRACT, 
# STRICT LIABILITY, OR  TORT (INCLUDING NEGLIGENCE OR OTHERWISE) ARISING IN ANY WAY OUT OF THE USE OF THIS 
# SOFTWARE, EVEN IF ADVISED OF THE POSSIBILITY OF SUCH DAMAGE.
#
# DESCRIPTION: to assign the SAM mapping file into different genotype based on SNP data.
#
# CITATION: ASM_parser can be cited as:
#          Li, Q. et al. (2014) Post-conversion targeted capture of modified cytosines in mammalian and plant genomes. Nucleic Acids Research, submitted 
#

use strict;
use warnings;
use Getopt::Long;


&main(); #main interface that the program starts from

sub main(){
	#---------------------parameters input by users----------------
	my ($orifile,$snpfile,$snptransfile,$cutoff,$prefix,$help);
	Getopt::Long::GetOptions('SAM=s' => \$orifile,
									'SNP=s' => \$snpfile,
									'transtable=s' => \$snptransfile,
									'similarity=s' => \$cutoff,
									'output=s' => \$prefix,
									'h|help' => \$help);


	if (defined($help)) {
			die usage();
	}
	if(!defined($orifile) || !defined($snpfile) || !defined($snptransfile) || !defined($cutoff) || !defined($prefix)){
			die usage();
	}
	#get the snp transformation table from the virtual file at the end of the perl program
	my %snptranshash;
	open SNPTRANS,$snptransfile or die "Cannot open $snptransfile:$!";
	my $transstr;
	while ($transstr=<SNPTRANS>) {
		my @tsnparr=split("\t",trim($transstr));
		$snptranshash{$tsnparr[0]}=trim($tsnparr[1]);
	}
	close(SNPTRANS);
	my $snphash=readSNP($snpfile);
	open SAM,$orifile or die "Cannot open $orifile:$!";
	my $refsamfile=$prefix."-ref.sam";
	my $altsamfile=$prefix."-alt.sam";
	my $leftsamfile=$prefix."-left.sam";
	open REFOUT,">$refsamfile" or die "Cannot create ref sam file:$!";
	open ALTOUT,">$altsamfile" or die "Cannot create alt sam file:$!";
	open LEFTOUT,">$leftsamfile" or die "Cannot create unassigned sam file:$!";
	my $oristr="";
	while($oristr=<SAM>){
		next if(trim($oristr) eq "");
		my @tarr=split(/\t/,trim($oristr));
		my $tchr=trim($tarr[2]);
		my $tstartp=trim($tarr[3]);
		my $mapcode=trim($tarr[1]);
		my $matchcode=trim($tarr[5]);
		my @seqarr=split(//,convertStr(trim($tarr[9]),$matchcode));
		my $nextstr=<SAM>;
		
		my $tnumsnp=0;
		my $trefsnp=0;
		my $taltsnp=0;
		my $unassignedsnp=0;
		
		if ($nextstr=~/$tarr[0]/){
			#it's paired for the mapping
			my @tnarr=split(/\t/,trim($nextstr));
			my $tnchr=trim($tnarr[2]);
			my $tnstartp=trim($tnarr[3]);
			my $nmapcode=trim($tnarr[1]);
			my $matchcode2=trim($tnarr[5]);
			my @nseqarr=split(//,convertStr(trim($tnarr[9]),$matchcode2));
			#print @nseqarr."\n";
			my $i=0;
			#print "here1\n";
			#check through all mapping positions of the forward read
			while($i<@seqarr){
				my $tposi=$tstartp+$i;
				my $tkey=$tchr."-".$tposi;
				#print "here2\n";
				#print "$tkey\n";
				if(exists($snphash->{$tkey})){
					$tnumsnp++;
					my @tsnparr=split("-",$snphash->{$tkey});
					my $snpkeystr=$snphash->{$tkey}."-".$seqarr[$i];
					if(exists($snptranshash{$snpkeystr}) and $snptranshash{$snpkeystr}==0){
						if($snpkeystr eq "A-G-A" && (!($mapcode==99 && $nmapcode==147) && !($mapcode==147 && $nmapcode==99))){
							#$trefsnp++;
						}elsif($snpkeystr eq "T-C-T" && (!($mapcode==83 && $nmapcode==163) && !($mapcode==163 && $nmapcode==83))){
							#$trefsnp++;
						}elsif($snpkeystr eq "C-T-C" && (!($mapcode==83 && $nmapcode==163) && !($mapcode==163 && $nmapcode==83))){
							#$trefsnp++;
						}elsif($snpkeystr eq "G-A-G" && (!($mapcode==99 && $nmapcode==147) && !($mapcode==147 && $nmapcode==99))){
							#$trefsnp++;
						}else{
							$trefsnp++;
						}
					}elsif(exists($snptranshash{$snpkeystr}) and $snptranshash{$snpkeystr}==1){
						if($snpkeystr eq "A-G-G" && (!($mapcode==99 && $nmapcode==147) && !($mapcode==147 && $nmapcode==99))){
							#$taltsnp++;
						}elsif($snpkeystr eq "T-C-C" && (!($mapcode==83 && $nmapcode==163) && !($mapcode==163 && $nmapcode==83))){
							#$taltsnp++;
						}elsif($snpkeystr eq "C-T-T" && (!($mapcode==83 && $nmapcode==163) && !($mapcode==163 && $nmapcode==83))){
							#$taltsnp++;
						}elsif($snpkeystr eq "G-A-A" && (!($mapcode==99 && $nmapcode==147) && !($mapcode==147 && $nmapcode==99))){
							#$taltsnp++;
						}else{
							$taltsnp++;
						}
					}
				}
				$i++;
			}
			$i=0;
			#check trhough the mapping positions of the reverse read
			while($i<@nseqarr){
				my $tposi=$tnstartp+$i;
				my $tkey=$tnchr."-".$tposi;
				if(exists($snphash->{$tkey})){
					$tnumsnp++;
					my @tsnparr=split("-",$snphash->{$tkey});
					my $snpkeystr=$snphash->{$tkey}."-".$nseqarr[$i];
					if(exists($snptranshash{$snpkeystr}) and $snptranshash{$snpkeystr}==0){
						if($snpkeystr eq "A-G-A" && (!($mapcode==99 && $nmapcode==147) && !($mapcode==147 && $nmapcode==99))){
							#$trefsnp++;
						}elsif($snpkeystr eq "T-C-T" && (!($mapcode==83 && $nmapcode==163) && !($mapcode==163 && $nmapcode==83))){
							#$trefsnp++;
						}elsif($snpkeystr eq "C-T-C" && (!($mapcode==83 && $nmapcode==163) && !($mapcode==163 && $nmapcode==83))){
							#$trefsnp++;
						}elsif($snpkeystr eq "G-A-G" && (!($mapcode==99 && $nmapcode==147) && !($mapcode==147 && $nmapcode==99))){
							#$trefsnp++;
						}else{
							$trefsnp++;
						}
					}elsif(exists($snptranshash{$snpkeystr}) and $snptranshash{$snpkeystr}==1){
						if($snpkeystr eq "A-G-G" && (!($mapcode==99 && $nmapcode==147) && !($mapcode==147 && $nmapcode==99))){
							#$taltsnp++;
						}elsif($snpkeystr eq "T-C-C" && (!($mapcode==83 && $nmapcode==163) && !($mapcode==163 && $nmapcode==83))){
							#$taltsnp++;
						}elsif($snpkeystr eq "C-T-T" && (!($mapcode==83 && $nmapcode==163) && !($mapcode==163 && $nmapcode==83))){
							#$taltsnp++;
						}elsif($snpkeystr eq "G-A-A" && (!($mapcode==99 && $nmapcode==147) && !($mapcode==147 && $nmapcode==99))){
							#$taltsnp++;
						}else{
							$taltsnp++;
						}
					}
				}
				$i++;
			}
			my $tleftsnp=$tnumsnp-$taltsnp-$trefsnp;
			if($tnumsnp-$tleftsnp!=0){
				print "tnumsnp:$tnumsnp\ttaltsnp:$taltsnp\ttrefsnp:$trefsnp\n";
				if($cutoff<=$taltsnp/($tnumsnp-$tleftsnp)){
					print ALTOUT $oristr;
					print ALTOUT $nextstr;
				}elsif($cutoff<=$trefsnp/($tnumsnp-$tleftsnp)){
					print REFOUT $oristr;
					print REFOUT $nextstr;				
				}else{
					print LEFTOUT $oristr;
					print LEFTOUT $nextstr;				
				}
			}else{
				print LEFTOUT $oristr;
				print LEFTOUT $nextstr;				
			}
			
		}else{
			seek(SAM,-length($nextstr),1);
			next;
		}
	}
	close(REFOUT);
	close(ALTOUT);
	close(LEFTOUT);
	close(SAM);
}
sub usage(){
print <<EOF
usage: perl ASM_parser.pl --SAM <original SAM file>
           --SNP <SNP file> --transtable <snp transformation table>
           --similarity <similarity cutoff> --output <result file>

Note:\n
        to assign the SAM mapping file into different genotype based on SNP data\n.
Citation: \n
   Li, Q. et al. (2014) Post-conversion targeted capture of modified cytosines in mammalian and plant genomes. Nucleic Acids Research, submitted 

EOF
}

sub convertStr(){
	my $fstr;
	my @farr;
	my ($oristr,$matchtype)=@_;
	
	if(index($matchtype,"I")==-1 && index($matchtype,"D")==-1){
		$fstr=$oristr;
	}else{
		#get the mismatch information
		my @typearr;
		my @oarr=split(//,$oristr);
		my $tempstr=$matchtype;
		my @marr=split(//,$matchtype);
		$tempstr=~s/I/,/g;
		$tempstr=~s/D/,/g;
		$tempstr=~s/M/,/g;
		my @lenarr=split(",",$tempstr);
		my $mi=0;
		foreach(@marr){
			if(trim($_)=~/\D/){
				$typearr[$mi]=trim($_);
				$mi++;
			}
		}
		my $ti=0;
		my $fi=0;
		my $oi=0;
		while($ti<@lenarr){
			if($typearr[$ti] eq "M"){
				my $j=0;
				while($j<$lenarr[$ti]){
					$farr[$fi++]=$oarr[$oi++];
					$j++;
				}
			}elsif($typearr[$ti] eq "I"){
				my $j=0;
				while($j<$lenarr[$ti]){
					$oi++;
					$j++;
				}	
			}elsif($typearr[$ti] eq "D"){
				my $j=0;
				while($j<$lenarr[$ti]){
					$farr[$fi++]="-";
					$j++;
				}	
			}
			$ti++;
		}
		$fstr=join("",@farr);
		print "matchtype:$matchtype\tori:\t$oristr\n";
		print "converted seq:\t".$fstr."\n";
	}
	
	return $fstr;
}
sub readSNP(){
	my $resarr;
	my $targetfile=shift;
	open TARTGET,$targetfile or die "Cannot open $targetfile:$!";
	my $tstr;
	while($tstr=<TARTGET>){
		if(trim($tstr) !~/^\s*$/){
			my @tarr=split(/\t/,trim($tstr));
			#print trim($tarr[0])."-".trim($tarr[1])."\n";
			$resarr->{trim($tarr[0])."-".trim($tarr[1])}=trim($tarr[3])."-".trim($tarr[4]);
		}
	}
	close(TARTGET);
	return $resarr;
}
sub trim()
{
	my $String=shift;
	$String=~s/^\s+//;
	$String=~s/\s+$//;
	return $String;
}
