# Supplementary material for: Post-conversion targeted capture of modified cytosines in mammalian and plant genomes
Source: Nucleic Acids Res. 2015 Mar 26;43(12):e81. doi: 10.1093/nar/gkv244 (PMC4499119; doi:10.1093/nar/gkv244)
Supplement: SUPPLEMENTARY DATA [file supp_gkv244_nar-03338-met-k-2014-File009.txt]

A-T-A	0
A-C-A	0
A-G-A	0
T-C-T	0
T-G-T	0
T-A-T	0
C-G-C	0
C-G-T	0
C-A-C	0
C-A-T	0
C-T-C	0
G-C-G	0
G-C-A	0
G-T-G	0
G-T-A	0
G-A-G	0
A-T-T	1
A-C-C	1
A-C-T	1
A-G-G	1
T-C-C	1
T-G-G	1
T-G-A	1
T-A-A	1
C-G-G	1
C-G-A	1
C-A-A	1
C-T-T	1
G-C-C	1
G-C-T	1
G-T-T	1
G-A-A	1
